# Supplementary material for: Examination of the effects of microRNA-145-5p and phosphoserine aminotransferase 1 in colon cancer
Source: Bioengineered. 2022 May 26;13(5):12794–806. doi: 10.1080/21655979.2022.2071010 (PMC9275947; doi:10.1080/21655979.2022.2071010)
Supplement: Supplemental Material [file KBIE_A_2071010_SM0076.zip]

Archive with 3 entries (2 files):
- supplementary/
- supplementary/fcs.rar
- supplementary/Supplymentary Figure 1.tif
